# Supplementary material for: Association of Household Income Level with Vitamin and Mineral Intake
Source: Nutrients. 2021 Dec 23;14(1):38. doi: 10.3390/nu14010038 (PMC8746700; doi:10.3390/nu14010038)
Supplement: Supplementary file 1 [file nutrients-14-00038-s001.zip]

Archive with 1 entries (1 files):
- nutrients-1492119-supplementary.pdf
